# Supplementary material for: Identification of Carotenoids in Hairless Canary Seed and the Effect of Baking on Their Composition in Bread and Muffin Products
Source: Molecules. 2022 Feb 15;27(4):1307. doi: 10.3390/molecules27041307 (PMC8875352; doi:10.3390/molecules27041307)
Supplement: Supplementary file 1 [file molecules-27-01307-s001.zip]

Archive with 1 entries (1 files):
- molecules-1594870-supplementary.pdf
